# Supplementary material for: Short-Term Outcomes in Planned Versus Unplanned Surgery for Spinal Metastases
Source: Cancers (Basel). 2025 Jul 20;17(14):2403. doi: 10.3390/cancers17142403 (PMC12293508; doi:10.3390/cancers17142403)
Supplement: Supplementary file 1 [file cancers-17-02403-s001.zip]

Archive with 1 entries (1 files):
- cancers-3746420-supplementary.pdf
